# Supplementary material for: Evaluating a community engagement model for malaria elimination in Haiti: lessons from the community health council project (2019–2021)
Source: Malar J. 2023 Feb 9;22:47. doi: 10.1186/s12936-023-04471-z (PMC9910254; doi:10.1186/s12936-023-04471-z)
Supplement: Supplementary file 1 — Additional file 1. CHC implementation manual English and French. [file 12936_2023_4471_MOESM1_ESM.zip]

Archive with 3 entries (2 files):
- New folder/
- New folder/CHC Implementation Manual_english.pdf
- New folder/CHC Implementation Manual_French.pdf
