# Supplementary material for: Evaluating a community engagement model for malaria elimination in Haiti: lessons from the community health council project (2019–2021)
Source: Malar J. 2023 Feb 9;22:47. doi: 10.1186/s12936-023-04471-z (PMC9910254; doi:10.1186/s12936-023-04471-z)
Supplement: Supplementary file 2 — Additional file 2. CHC M&E handbook English and French. [file 12936_2023_4471_MOESM2_ESM.zip]

Archive with 3 entries (2 files):
- New folder (2)/
- New folder (2)/CHC M&E Handbook_english.pdf
- New folder (2)/CHC M&E Handbook_French.pdf
